# Supplementary material for: Excessive Laughter-like Vocalizations, Microcephaly, and Translational Outcomes in the Ube3a Deletion Rat Model of Angelman Syndrome
Source: J Neurosci. 2021 Oct 20;41(42):8801–14. doi: 10.1523/JNEUROSCI.0925-21.2021 (PMC8528495; doi:10.1523/JNEUROSCI.0925-21.2021)
Supplement: Figure 6-1 — Brain volumes for adult Ube3amat–/pat+ rats and WT littermates. Download Figure 6-1, XLSX file. [file ns-JN-RM-0925-21-s01.xlsx]

## Sheet: Fig 6-1 Adult Volumes
Figure 6-1. Brain volumes for adult Ube3amat-/pat+ rats and wildtype littermates.
	V1	V2	V9	V11	V15	V18	V21	V22	V24	V31	V32	V37	V39	V43	V5	V6	V17	V19	V25	V30	V34	V36	V38	V40	V3	V4	V12	V13	V14	V20	V23	V26	V28	V29	V33	V47	V7	V8	V10	V16	V27	V35	V41	V42	V44	V45	V46
	/hpf/largeprojects/MICe/jacob/Silverman_Ube3a_Rats/Silverman_Ube3a_Rats_29oct20_processed/Silverman_U3A-01/stats-volumes/Silverman_U3A-01_N_I_lsq6_lsq12_and_nlin_inverted_displ_log_det_abs_fwhm0.2.mnc	/hpf/largeprojects/MICe/jacob/Silverman_Ube3a_Rats/Silverman_Ube3a_Rats_29oct20_processed/Silverman_U3A-02/stats-volumes/Silverman_U3A-02_N_I_lsq6_lsq12_and_nlin_inverted_displ_log_det_abs_fwhm0.2.mnc	/hpf/largeprojects/MICe/jacob/Silverman_Ube3a_Rats/Silverman_Ube3a_Rats_29oct20_processed/Silverman_U3A-09/stats-volumes/Silverman_U3A-09_N_I_lsq6_lsq12_and_nlin_inverted_displ_log_det_abs_fwhm0.2.mnc	/hpf/largeprojects/MICe/jacob/Silverman_Ube3a_Rats/Silverman_Ube3a_Rats_29oct20_processed/Silverman_U3B-02/stats-volumes/Silverman_U3B-02_N_I_lsq6_lsq12_and_nlin_inverted_displ_log_det_abs_fwhm0.2.mnc	/hpf/largeprojects/MICe/jacob/Silverman_Ube3a_Rats/Silverman_Ube3a_Rats_29oct20_processed/Silverman_U3B-06/stats-volumes/Silverman_U3B-06_N_I_lsq6_lsq12_and_nlin_inverted_displ_log_det_abs_fwhm0.2.mnc	/hpf/largeprojects/MICe/jacob/Silverman_Ube3a_Rats/Silverman_Ube3a_Rats_29oct20_processed/Silverman_U3B-09/stats-volumes/Silverman_U3B-09_N_I_lsq6_lsq12_and_nlin_inverted_displ_log_det_abs_fwhm0.2.mnc	/hpf/largeprojects/MICe/jacob/Silverman_Ube3a_Rats/Silverman_Ube3a_Rats_29oct20_processed/Silverman_U3B-12/stats-volumes/Silverman_U3B-12_N_I_lsq6_lsq12_and_nlin_inverted_displ_log_det_abs_fwhm0.2.mnc	/hpf/largeprojects/MICe/jacob/Silverman_Ube3a_Rats/Silverman_Ube3a_Rats_29oct20_processed/Silverman_U3B-13/stats-volumes/Silverman_U3B-13_N_I_lsq6_lsq12_and_nlin_inverted_displ_log_det_abs_fwhm0.2.mnc	/hpf/largeprojects/MICe/jacob/Silverman_Ube3a_Rats/Silverman_Ube3a_Rats_29oct20_processed/Silverman_U3C-02/stats-volumes/Silverman_U3C-02_N_I_lsq6_lsq12_and_nlin_inverted_displ_log_det_abs_fwhm0.2.mnc	/hpf/largeprojects/MICe/jacob/Silverman_Ube3a_Rats/Silverman_Ube3a_Rats_29oct20_processed/Silverman_U3C-09/stats-volumes/Silverman_U3C-09_N_I_lsq6_lsq12_and_nlin_inverted_displ_log_det_abs_fwhm0.2.mnc	/hpf/largeprojects/MICe/jacob/Silverman_Ube3a_Rats/Silverman_Ube3a_Rats_29oct20_processed/Silverman_U3C-10/stats-volumes/Silverman_U3C-10_N_I_lsq6_lsq12_and_nlin_inverted_displ_log_det_abs_fwhm0.2.mnc	/hpf/largeprojects/MICe/jacob/Silverman_Ube3a_Rats/Silverman_Ube3a_Rats_29oct20_processed/Silverman_U3D-01/stats-volumes/Silverman_U3D-01_N_I_lsq6_lsq12_and_nlin_inverted_displ_log_det_abs_fwhm0.2.mnc	/hpf/largeprojects/MICe/jacob/Silverman_Ube3a_Rats/Silverman_Ube3a_Rats_29oct20_processed/Silverman_U3D-05/stats-volumes/Silverman_U3D-05_N_I_lsq6_lsq12_and_nlin_inverted_displ_log_det_abs_fwhm0.2.mnc	/hpf/largeprojects/MICe/jacob/Silverman_Ube3a_Rats/Silverman_Ube3a_Rats_29oct20_processed/Silverman_U3D-09/stats-volumes/Silverman_U3D-09_N_I_lsq6_lsq12_and_nlin_inverted_displ_log_det_abs_fwhm0.2.mnc	/hpf/largeprojects/MICe/jacob/Silverman_Ube3a_Rats/Silverman_Ube3a_Rats_29oct20_processed/Silverman_U3A-05/stats-volumes/Silverman_U3A-05_N_I_lsq6_lsq12_and_nlin_inverted_displ_log_det_abs_fwhm0.2.mnc	/hpf/largeprojects/MICe/jacob/Silverman_Ube3a_Rats/Silverman_Ube3a_Rats_29oct20_processed/Silverman_U3A-06/stats-volumes/Silverman_U3A-06_N_I_lsq6_lsq12_and_nlin_inverted_displ_log_det_abs_fwhm0.2.mnc	/hpf/largeprojects/MICe/jacob/Silverman_Ube3a_Rats/Silverman_Ube3a_Rats_29oct20_processed/Silverman_U3B-08/stats-volumes/Silverman_U3B-08_N_I_lsq6_lsq12_and_nlin_inverted_displ_log_det_abs_fwhm0.2.mnc	/hpf/largeprojects/MICe/jacob/Silverman_Ube3a_Rats/Silverman_Ube3a_Rats_29oct20_processed/Silverman_U3B-10/stats-volumes/Silverman_U3B-10_N_I_lsq6_lsq12_and_nlin_inverted_displ_log_det_abs_fwhm0.2.mnc	/hpf/largeprojects/MICe/jacob/Silverman_Ube3a_Rats/Silverman_Ube3a_Rats_29oct20_processed/Silverman_U3C-03/stats-volumes/Silverman_U3C-03_N_I_lsq6_lsq12_and_nlin_inverted_displ_log_det_abs_fwhm0.2.mnc	/hpf/largeprojects/MICe/jacob/Silverman_Ube3a_Rats/Silverman_Ube3a_Rats_29oct20_processed/Silverman_U3C-08/stats-volumes/Silverman_U3C-08_N_I_lsq6_lsq12_and_nlin_inverted_displ_log_det_abs_fwhm0.2.mnc	/hpf/largeprojects/MICe/jacob/Silverman_Ube3a_Rats/Silverman_Ube3a_Rats_29oct20_processed/Silverman_U3C-12/stats-volumes/Silverman_U3C-12_N_I_lsq6_lsq12_and_nlin_inverted_displ_log_det_abs_fwhm0.2.mnc	/hpf/largeprojects/MICe/jacob/Silverman_Ube3a_Rats/Silverman_Ube3a_Rats_29oct20_processed/Silverman_U3C-14/stats-volumes/Silverman_U3C-14_N_I_lsq6_lsq12_and_nlin_inverted_displ_log_det_abs_fwhm0.2.mnc	/hpf/largeprojects/MICe/jacob/Silverman_Ube3a_Rats/Silverman_Ube3a_Rats_29oct20_processed/Silverman_U3D-03/stats-volumes/Silverman_U3D-03_N_I_lsq6_lsq12_and_nlin_inverted_displ_log_det_abs_fwhm0.2.mnc	/hpf/largeprojects/MICe/jacob/Silverman_Ube3a_Rats/Silverman_Ube3a_Rats_29oct20_processed/Silverman_U3D-06/stats-volumes/Silverman_U3D-06_N_I_lsq6_lsq12_and_nlin_inverted_displ_log_det_abs_fwhm0.2.mnc	/hpf/largeprojects/MICe/jacob/Silverman_Ube3a_Rats/Silverman_Ube3a_Rats_29oct20_processed/Silverman_U3A-03/stats-volumes/Silverman_U3A-03_N_I_lsq6_lsq12_and_nlin_inverted_displ_log_det_abs_fwhm0.2.mnc	/hpf/largeprojects/MICe/jacob/Silverman_Ube3a_Rats/Silverman_Ube3a_Rats_29oct20_processed/Silverman_U3A-04/stats-volumes/Silverman_U3A-04_N_I_lsq6_lsq12_and_nlin_inverted_displ_log_det_abs_fwhm0.2.mnc	/hpf/largeprojects/MICe/jacob/Silverman_Ube3a_Rats/Silverman_Ube3a_Rats_29oct20_processed/Silverman_U3B-03/stats-volumes/Silverman_U3B-03_N_I_lsq6_lsq12_and_nlin_inverted_displ_log_det_abs_fwhm0.2.mnc	/hpf/largeprojects/MICe/jacob/Silverman_Ube3a_Rats/Silverman_Ube3a_Rats_29oct20_processed/Silverman_U3B-04/stats-volumes/Silverman_U3B-04_N_I_lsq6_lsq12_and_nlin_inverted_displ_log_det_abs_fwhm0.2.mnc	/hpf/largeprojects/MICe/jacob/Silverman_Ube3a_Rats/Silverman_Ube3a_Rats_29oct20_processed/Silverman_U3B-05/stats-volumes/Silverman_U3B-05_N_I_lsq6_lsq12_and_nlin_inverted_displ_log_det_abs_fwhm0.2.mnc	/hpf/largeprojects/MICe/jacob/Silverman_Ube3a_Rats/Silverman_Ube3a_Rats_29oct20_processed/Silverman_U3B-11/stats-volumes/Silverman_U3B-11_N_I_lsq6_lsq12_and_nlin_inverted_displ_log_det_abs_fwhm0.2.mnc	/hpf/largeprojects/MICe/jacob/Silverman_Ube3a_Rats/Silverman_Ube3a_Rats_29oct20_processed/Silverman_U3C-01/stats-volumes/Silverman_U3C-01_N_I_lsq6_lsq12_and_nlin_inverted_displ_log_det_abs_fwhm0.2.mnc	/hpf/largeprojects/MICe/jacob/Silverman_Ube3a_Rats/Silverman_Ube3a_Rats_29oct20_processed/Silverman_U3C-04/stats-volumes/Silverman_U3C-04_N_I_lsq6_lsq12_and_nlin_inverted_displ_log_det_abs_fwhm0.2.mnc	/hpf/largeprojects/MICe/jacob/Silverman_Ube3a_Rats/Silverman_Ube3a_Rats_29oct20_processed/Silverman_U3C-06/stats-volumes/Silverman_U3C-06_N_I_lsq6_lsq12_and_nlin_inverted_displ_log_det_abs_fwhm0.2.mnc	/hpf/largeprojects/MICe/jacob/Silverman_Ube3a_Rats/Silverman_Ube3a_Rats_29oct20_processed/Silverman_U3C-07/stats-volumes/Silverman_U3C-07_N_I_lsq6_lsq12_and_nlin_inverted_displ_log_det_abs_fwhm0.2.mnc	/hpf/largeprojects/MICe/jacob/Silverman_Ube3a_Rats/Silverman_Ube3a_Rats_29oct20_processed/Silverman_U3C-11/stats-volumes/Silverman_U3C-11_N_I_lsq6_lsq12_and_nlin_inverted_displ_log_det_abs_fwhm0.2.mnc	/hpf/largeprojects/MICe/jacob/Silverman_Ube3a_Rats/Silverman_Ube3a_Rats_29oct20_processed/Silverman_U3D-14/stats-volumes/Silverman_U3D-14_N_I_lsq6_lsq12_and_nlin_inverted_displ_log_det_abs_fwhm0.2.mnc	/hpf/largeprojects/MICe/jacob/Silverman_Ube3a_Rats/Silverman_Ube3a_Rats_29oct20_processed/Silverman_U3A-07/stats-volumes/Silverman_U3A-07_N_I_lsq6_lsq12_and_nlin_inverted_displ_log_det_abs_fwhm0.2.mnc	/hpf/largeprojects/MICe/jacob/Silverman_Ube3a_Rats/Silverman_Ube3a_Rats_29oct20_processed/Silverman_U3A-08/stats-volumes/Silverman_U3A-08_N_I_lsq6_lsq12_and_nlin_inverted_displ_log_det_abs_fwhm0.2.mnc	/hpf/largeprojects/MICe/jacob/Silverman_Ube3a_Rats/Silverman_Ube3a_Rats_29oct20_processed/Silverman_U3B-01/stats-volumes/Silverman_U3B-01_N_I_lsq6_lsq12_and_nlin_inverted_displ_log_det_abs_fwhm0.2.mnc	/hpf/largeprojects/MICe/jacob/Silverman_Ube3a_Rats/Silverman_Ube3a_Rats_29oct20_processed/Silverman_U3B-07/stats-volumes/Silverman_U3B-07_N_I_lsq6_lsq12_and_nlin_inverted_displ_log_det_abs_fwhm0.2.mnc	/hpf/largeprojects/MICe/jacob/Silverman_Ube3a_Rats/Silverman_Ube3a_Rats_29oct20_processed/Silverman_U3C-05/stats-volumes/Silverman_U3C-05_N_I_lsq6_lsq12_and_nlin_inverted_displ_log_det_abs_fwhm0.2.mnc	/hpf/largeprojects/MICe/jacob/Silverman_Ube3a_Rats/Silverman_Ube3a_Rats_29oct20_processed/Silverman_U3C-13/stats-volumes/Silverman_U3C-13_N_I_lsq6_lsq12_and_nlin_inverted_displ_log_det_abs_fwhm0.2.mnc	/hpf/largeprojects/MICe/jacob/Silverman_Ube3a_Rats/Silverman_Ube3a_Rats_29oct20_processed/Silverman_U3D-07/stats-volumes/Silverman_U3D-07_N_I_lsq6_lsq12_and_nlin_inverted_displ_log_det_abs_fwhm0.2.mnc	/hpf/largeprojects/MICe/jacob/Silverman_Ube3a_Rats/Silverman_Ube3a_Rats_29oct20_processed/Silverman_U3D-08/stats-volumes/Silverman_U3D-08_N_I_lsq6_lsq12_and_nlin_inverted_displ_log_det_abs_fwhm0.2.mnc	/hpf/largeprojects/MICe/jacob/Silverman_Ube3a_Rats/Silverman_Ube3a_Rats_29oct20_processed/Silverman_U3D-11/stats-volumes/Silverman_U3D-11_N_I_lsq6_lsq12_and_nlin_inverted_displ_log_det_abs_fwhm0.2.mnc	/hpf/largeprojects/MICe/jacob/Silverman_Ube3a_Rats/Silverman_Ube3a_Rats_29oct20_processed/Silverman_U3D-12/stats-volumes/Silverman_U3D-12_N_I_lsq6_lsq12_and_nlin_inverted_displ_log_det_abs_fwhm0.2.mnc	/hpf/largeprojects/MICe/jacob/Silverman_Ube3a_Rats/Silverman_Ube3a_Rats_29oct20_processed/Silverman_U3D-13/stats-volumes/Silverman_U3D-13_N_I_lsq6_lsq12_and_nlin_inverted_displ_log_det_abs_fwhm0.2.mnc	.
Absolute Volume (mm3)	mat-/pat+	mat-/pat+	mat-/pat+	mat-/pat+	mat-/pat+	mat-/pat+	mat-/pat+	mat-/pat+	mat-/pat+	mat-/pat+	mat-/pat+	mat-/pat+	mat-/pat+	mat-/pat+	mat-/pat+	mat-/pat+	mat-/pat+	mat-/pat+	mat-/pat+	mat-/pat+	mat-/pat+	mat-/pat+	mat-/pat+	mat-/pat+	mat+/pat+	mat+/pat+	mat+/pat+	mat+/pat+	mat+/pat+	mat+/pat+	mat+/pat+	mat+/pat+	mat+/pat+	mat+/pat+	mat+/pat+	mat+/pat+	mat+/pat+	mat+/pat+	mat+/pat+	mat+/pat+	mat+/pat+	mat+/pat+	mat+/pat+	mat+/pat+	mat+/pat+	mat+/pat+	mat+/pat+		Absolute Volume
	F	F	F	F	F	F	F	F	F	F	F	F	F	F	M	M	M	M	M	M	M	M	M	M	F	F	F	F	F	F	F	F	F	F	F	F	M	M	M	M	M	M	M	M	M	M	M
Total Brain Volume	1740.83	1714.36	1813.51	1636.15	1667.25	1605.67	1714.14	1684.66	1658.48	1626.1	1802.94	1621.62	1885.97	1670.51	1782.25	1758.68	2036.1	1865.12	1975.98	1921.46	1960.69	1987.52	1863.18	1853.81	1739.48	1746.06	1845.78	1818.48	1810.64	1699.63	1831.27	1845.17	2094.09	1853.86	1702.36	1972.14	2069.79	1945.58	1865.63	1838.13	2053.22	1990.73	1970.3	1929.76	2029.1	1945.03	2067.99		Total Brain Volume
¦--Basic cell groups and regions	1525.01	1499.89	1589.11	1435.06	1459.76	1404.87	1500.35	1473.63	1451.97	1422.72	1576.23	1418.89	1643.69	1462.35	1555.96	1536.36	1780.49	1627.64	1728.94	1673.29	1718.47	1732.03	1621.91	1620.07	1518.07	1529.4	1612.68	1594.26	1582.76	1486.2	1597.41	1605.22	1826.33	1619.26	1483.31	1720.86	1808.32	1695.61	1632.85	1605.57	1790.94	1734.81	1719.16	1678.82	1769.17	1696.17	1805.7		¦--Basic cell groups and regions
¦ ¦--Cerebrum	949.219	914.173	1002.04	896.119	897.596	879.996	939.551	929.86	894.261	883.659	992.168	895.325	1017.1	922.851	967.739	959.066	1158.1	1018.76	1079.77	1031.59	1073.52	1069.63	1033.29	999.734	946.386	953.776	1000.67	1009.6	989.408	907.952	990.388	989.515	1120.65	1002.46	909.526	1079.09	1136.92	1043.06	1031.49	1003.33	1104.59	1072.95	1075.14	1035.19	1096	1050.66	1113.52		¦ ¦--Cerebrum
¦ ¦ ¦--Cerebral cortex	799.597	772.117	847.44	752.314	755.605	744.283	790.51	783.65	752.53	749.011	831.201	758.278	858.285	781.339	821.521	812.758	970.949	864.992	917.855	865.04	908.827	903.345	866.449	842.658	798.922	808.21	844.264	852.998	839.49	771.317	832.896	833.462	949.132	847.374	766.411	911.868	959.069	883.229	870.611	850.781	929.349	906.508	910.663	870.422	924.345	888.925	948.194		¦ ¦ ¦--Cerebral cortex
¦ ¦ ¦ °--Cortical plate	754.521	730.548	801.125	709.802	713.559	704.621	745.188	739.222	710.932	709.235	783.114	716.108	811.125	738.903	776.451	767.896	914.179	816.638	867.161	816.247	857.79	855.653	817.305	796.096	753.659	763.857	798.065	805.113	794.032	729.645	788.223	787.595	898.468	801.702	725.874	861.264	905.123	835.081	822.234	806.312	879.541	858.87	861.792	819.958	873.988	841.665	896.909		¦ ¦ ¦ °--Cortical plate
¦ ¦ ¦ ¦--Olfactory areas	128.273	122.838	130.179	117.189	118.926	119.661	129.588	123.344	119.419	118.445	138.428	123.055	134.917	124.681	129.384	126.783	155.773	131.22	145.988	131.545	141.431	137.416	135.397	135.816	124.805	122.211	129.872	133.647	131.471	118.81	128.988	130.884	149.916	135.063	120.875	141.119	147.689	136.576	131.816	130.865	137.73	140.132	143.908	136.656	143.031	142.235	153.095		¦ ¦ ¦ ¦--Olfactory areas
¦ ¦ ¦ ¦ °--Main olfactory bulb	43.8441	43.5836	44.6501	37.464	40.1739	44.5021	45.5029	40.4808	41.2887	40.5617	47.3989	44.468	46.7351	44.1157	44.8446	43.245	53.0853	42.8017	51.5983	42.1954	45.8288	47.7597	45.786	47.3361	42.6802	39.3878	42.3921	47.0934	45.3151	39.2852	44.9716	44.7787	53.2696	47.8869	42.4928	50.1824	48.5771	45.807	41.9922	44.5228	42.758	48.9732	51.0801	46.8373	47.897	50.5966	54.9427		¦ ¦ ¦ ¦ °--Main olfactory bulb
¦ ¦ ¦ ¦--Hippocampal formation	158.129	156.642	168.993	146.476	148.246	149.349	155.061	153.971	150.545	149.095	164.433	150.669	171.582	154.239	166.843	166.042	184.15	171.494	184.728	177.652	182.859	183.97	175.342	166.019	158.147	161.281	165.195	170.9	164.934	155.109	168.418	165.835	194.742	175.093	158.171	180.729	193.725	182.246	173.508	167.999	190.139	185.682	183.089	179.583	187.904	175.066	184.896		¦ ¦ ¦ ¦--Hippocampal formation
¦ ¦ ¦ ¦ ¦--Retrohippocampal region	67.6016	68.5016	75.1327	65.2479	66.3834	66.9651	69.5864	69.0571	65.0839	64.4526	73.4163	68.4911	76.586	68.6726	73.9406	73.8734	87.147	79.2296	81.9654	76.322	81.7652	81.3421	78.739	72.7587	68.1155	71.6429	74.9862	79.3649	73.6085	69.1821	72.4404	73.9835	84.3316	77.0355	67.4782	79.7475	87.0346	80.6186	80.2069	76.3271	86.1131	81.3597	82.3405	77.4155	83.7212	77.948	83.1272		¦ ¦ ¦ ¦ ¦--Retrohippocampal region
¦ ¦ ¦ ¦ ¦ ¦--Subiculum	23.2116	23.0552	26.3744	22.0907	22.3912	22.6961	22.9888	23.3687	22.8487	22.7163	25.1918	23.5044	26.8423	24.2556	24.4336	25.2127	28.0685	26.6153	28.5218	26.9973	28.0292	28.6064	27.2522	25.6145	23.6189	24.4369	25.2884	26.1003	24.4457	23.9918	25.9217	25.1296	30.802	27.0192	23.6425	28.619	29.2214	27.1782	26.7431	24.9874	28.6675	29.202	28.0925	27.1297	28.9829	26.6982	28.1756		¦ ¦ ¦ ¦ ¦ ¦--Subiculum
¦ ¦ ¦ ¦ ¦ °--Entorhinal area	44.3901	45.4464	48.7582	43.1573	43.9922	44.269	46.5976	45.6884	42.2352	41.7362	48.2245	44.9867	49.7437	44.417	49.507	48.6608	59.0785	52.6142	53.4436	49.3247	53.736	52.7357	51.4868	47.1442	44.4966	47.206	49.6979	53.2646	49.1628	45.1902	46.5187	48.8539	53.5296	50.0162	43.8358	51.1284	57.8132	53.4404	53.4638	51.3397	57.4456	52.1578	54.248	50.2857	54.7382	51.2498	54.9516		¦ ¦ ¦ ¦ ¦ °--Entorhinal area
¦ ¦ ¦ ¦ °--Hippocampal region	90.5271	88.1407	93.8606	81.228	81.8628	82.3839	85.4746	84.9136	85.4612	84.6426	91.0165	82.1776	94.9957	85.5667	92.9024	92.1689	97.0028	92.2649	102.762	101.33	101.094	102.628	96.603	93.26	90.0314	89.6381	90.2092	91.5348	91.3257	85.9272	95.978	91.8519	110.41	98.0577	90.6932	100.981	106.69	101.628	93.3011	91.6721	104.026	104.322	100.749	102.167	104.183	97.1184	101.769		¦ ¦ ¦ ¦ °--Hippocampal region
¦ ¦ ¦ ¦ ¦--Ammon's horn	66.0263	63.8839	68.1413	59.0516	59.481	59.8248	61.8874	61.6578	62.7079	61.9602	66.0813	59.4255	69.451	61.8296	67.5768	66.6436	70.3888	66.9688	74.0871	73.6748	72.9028	73.7236	70.0502	68.5461	66.0518	65.1757	65.0875	66.5465	66.7076	62.5808	69.8455	66.9675	79.9247	70.9605	65.7593	73.3841	76.9804	73.8275	67.6914	66.8211	75.8752	75.7113	73.5479	73.9622	75.5763	70.2584	73.9771		¦ ¦ ¦ ¦ ¦--Ammon's horn
¦ ¦ ¦ ¦ °--Dentate gyrus	24.5009	24.2568	25.7193	22.1764	22.3818	22.5591	23.5872	23.2557	22.7533	22.6823	24.9353	22.7521	25.5447	23.7371	25.3255	25.5254	26.614	25.2961	28.6752	27.6552	28.1914	28.9045	26.5528	24.7139	23.9796	24.4624	25.1216	24.9883	24.6181	23.3465	26.1326	24.8844	30.4856	27.0972	24.9339	27.5973	29.7095	27.8005	25.6097	24.8509	28.1512	28.6107	27.201	28.2053	28.6064	26.86	27.7918		¦ ¦ ¦ ¦ °--Dentate gyrus
¦ ¦ ¦ °--Isocortex	468.119	451.068	501.953	446.137	446.387	435.611	460.539	461.907	440.969	441.696	480.253	442.385	504.626	459.983	480.224	475.071	574.256	513.923	536.446	507.05	533.5	534.267	506.565	494.262	470.707	480.365	502.997	500.566	497.627	455.726	490.817	490.875	553.81	491.545	446.828	539.416	563.709	516.259	516.91	507.448	551.672	533.056	534.795	503.72	543.053	524.364	558.919		¦ ¦ ¦ °--Isocortex
¦ ¦ °--Cerebral nuclei	149.621	142.055	154.603	143.805	141.991	135.714	149.041	146.211	141.73	134.648	160.967	137.047	158.811	141.512	146.218	146.309	187.153	153.767	161.913	166.549	164.697	166.284	166.845	157.076	147.464	145.566	156.401	156.598	149.918	136.635	157.492	156.053	171.519	155.089	143.115	167.225	177.85	159.829	160.878	152.544	175.244	166.443	164.474	164.768	171.654	161.738	165.327		¦ ¦ °--Cerebral nuclei
¦ ¦ ¦--Pallidum	41.9821	39.3637	43.9158	40.3359	39.2632	37.238	42.0459	42.2143	39.846	37.5988	46.4106	38.7553	44.4406	39.7221	40.5098	42.2504	52.7301	43.761	45.2481	46.5048	46.0438	45.373	47.598	43.6047	41.5484	40.3958	43.5566	44.4375	41.5555	38.7465	43.8317	43.6391	48.0267	43.4949	39.8441	47.0371	49.9766	44.7039	45.2099	42.9349	48.1368	46.8082	45.3869	45.6144	48.3218	44.6624	46.1427		¦ ¦ ¦--Pallidum
¦ ¦ °--Striatum	107.639	102.692	110.687	103.469	102.728	98.4756	106.995	103.996	101.884	97.049	114.557	98.2912	114.37	101.79	105.708	104.058	134.423	110.006	116.665	120.044	118.653	120.911	119.247	113.471	105.916	105.17	112.845	112.16	108.362	97.8885	113.66	112.414	123.493	111.595	103.271	120.188	127.874	115.125	115.668	109.609	127.107	119.635	119.087	119.154	123.332	117.076	119.185		¦ ¦ °--Striatum
¦ ¦ ¦--Striatum ventral region	25.7801	24.6915	26.4344	24.9959	24.1892	23.4074	25.6545	25.1384	24.7477	22.6386	29.0786	24.032	26.869	24.7442	25.4795	25.6121	32.6505	27.1765	27.6079	28.103	28.6103	27.5772	28.3024	26.8919	24.9991	24.8981	26.8299	27.4448	26.0197	24.5239	26.3424	26.2495	29.1495	26.6153	24.9225	28.2722	29.8886	27.6373	28.0773	27.093	30.8011	28.6333	28.143	27.1545	29.7352	27.8894	28.8423		¦ ¦ ¦--Striatum ventral region
¦ ¦ ¦ °--Nucleus accumbens	14.1533	12.997	14.6974	13.4709	13.4989	12.6243	14.0087	13.7924	13.527	12.5189	15.6487	12.6778	14.5383	13.505	13.8586	13.768	17.9562	14.7202	14.9468	15.5385	15.4958	15.1107	15.4934	14.7497	13.6856	13.584	14.6797	15.3571	14.2323	13.1917	14.9117	14.1996	15.9586	14.6083	13.7299	15.4033	16.209	14.8331	15.4172	14.6924	16.6357	15.8467	15.3476	14.9018	16.0193	15.0301	15.5086		¦ ¦ ¦ °--Nucleus accumbens
¦ ¦ ¦--Lateral septal complex	9.8462	9.32223	9.71707	9.52727	9.50944	9.34054	9.60395	9.22186	8.80884	8.9364	10.3565	9.56425	11.2209	10.4537	10.491	9.828	11.211	9.99078	11.3384	11.6946	11.1656	11.6754	11.983	10.5913	9.55978	9.14553	9.70975	10.0929	9.68498	9.0114	9.69251	10.1235	10.7416	9.94765	9.04144	11.3288	10.8442	10.707	10.6472	9.83544	10.9986	10.2172	10.6776	11.522	10.9908	10.7191	10.7088		¦ ¦ ¦--Lateral septal complex
¦ ¦ °--Striatum dorsal region	68.0058	64.7285	70.4096	65.0867	65.4145	62.0804	67.8266	65.6223	64.4579	62.1478	70.8976	60.8673	72.1838	62.8147	65.6263	64.6043	85.6945	68.2953	73.091	75.8015	74.1426	77.1022	74.6401	71.6405	67.308	67.3355	72.2463	70.5145	68.6412	60.7847	73.7968	72	79.2283	71.0388	65.7956	76.257	82.2202	72.4433	72.6428	68.635	80.5678	76.2745	75.9199	76.0573	78.0404	74.2878	75.1818		¦ ¦ °--Striatum dorsal region
¦ ¦ °--Caudoputamen	68.0058	64.7285	70.4096	65.0867	65.4145	62.0804	67.8266	65.6223	64.4579	62.1478	70.8976	60.8673	72.1838	62.8147	65.6263	64.6043	85.6945	68.2953	73.091	75.8015	74.1426	77.1022	74.6401	71.6405	67.308	67.3355	72.2463	70.5145	68.6412	60.7847	73.7968	72	79.2283	71.0388	65.7956	76.257	82.2202	72.4433	72.6428	68.635	80.5678	76.2745	75.9199	76.0573	78.0404	74.2878	75.1818		¦ ¦ °--Caudoputamen
¦ ¦--Brain stem	378.474	376.492	385.384	351.129	363.816	347.885	363.938	360.054	361.903	348.307	398.97	345.414	407.529	352.82	377.082	379.544	421.685	396.786	415.329	414.403	418.689	429.836	396.564	399.503	379.119	366.268	400.679	388.431	381.852	374.204	393.88	404.92	449.231	400.99	376.389	414.423	429.673	417.512	398.594	393.187	435.396	429.767	414.098	411.036	433.835	410.798	426.721		¦ ¦--Brain stem
¦ ¦ ¦--Midbrain	126.027	119.998	127.378	114.938	116.8	112.245	114.398	117.411	116.207	111.494	122.513	113.64	133.961	113.113	118.828	124.02	137.709	125.253	132.607	134.514	132.113	136.837	130.238	127.791	120.585	116.595	126.574	126.673	119.337	116.087	126.751	127.603	141.126	128.17	119.018	132.91	139.502	131.998	131.76	124.811	141.552	136.438	133.809	131.204	140.356	129.864	133.785		¦ ¦ ¦--Midbrain
¦ ¦ ¦--Hindbrain	150.113	158.098	152.107	142.06	153.864	143.949	152.792	144.545	147.623	142.029	170.6	138.154	163.285	143.479	160.093	153.831	172.833	165.984	172.215	171.329	174.484	178.92	156.022	164.361	156.166	150.094	168.459	156.314	162.329	161.921	158.592	172.017	185.592	164.947	156.977	166.767	170.596	174.065	158.552	164.613	175.885	178.756	168.267	168.74	176.61	172.516	179.854		¦ ¦ ¦--Hindbrain
¦ ¦ °--Interbrain	102.335	98.397	105.899	94.132	93.1518	91.6913	96.7476	98.0985	98.0733	94.7836	105.858	93.6208	110.283	96.2284	98.1613	101.693	111.142	105.549	110.508	108.559	112.091	114.079	110.304	107.35	102.367	99.5787	105.646	105.444	100.187	96.1966	108.537	105.299	122.512	107.873	100.394	114.746	119.575	111.448	108.282	103.763	117.959	114.572	112.022	111.092	116.868	108.417	113.081		¦ ¦ °--Interbrain
¦ ¦ ¦--Hypothalamus	38.164	37.5682	39.3303	36.8916	34.1788	34.189	37.6565	38.7365	36.9646	33.957	42.4316	35.7046	40.2549	36.574	36.983	38.853	42.3318	38.4713	40.4723	39.4788	42.0464	42.5901	40.1307	40.173	37.2971	35.8774	38.2949	39.2735	36.6715	34.6479	39.2558	39.8422	44.3217	38.685	36.6248	41.9076	43.4891	40.2379	40.5353	38.5242	42.2957	40.9611	39.5085	40.551	43.0262	38.8222	41.1045		¦ ¦ ¦--Hypothalamus
¦ ¦ °--Thalamus	64.1706	60.8288	66.5686	57.2404	58.973	57.5023	59.0911	59.3621	61.1086	60.8266	63.4264	57.9163	70.0277	59.6544	61.1784	62.8396	68.8103	67.0779	70.0353	69.0807	70.045	71.4889	70.1729	67.1775	65.0702	63.7013	67.3507	66.1706	63.5154	61.5487	69.2815	65.4572	78.1907	69.1876	63.7691	72.8382	76.0857	71.2104	67.7465	65.2385	75.663	73.6113	72.5131	70.541	73.8423	69.5951	71.9768		¦ ¦ °--Thalamus
¦ °--Cerebellum	197.319	209.225	201.686	187.814	198.351	176.991	196.86	183.715	195.808	190.755	185.089	178.147	219.066	186.675	211.137	197.754	200.706	212.096	233.839	227.299	226.262	232.567	192.052	220.834	192.568	209.358	211.334	196.237	211.495	204.04	213.146	210.784	256.451	215.811	197.395	227.344	241.725	235.04	202.765	209.056	250.953	232.086	229.924	232.591	239.336	234.709	265.455		¦ °--Cerebellum
¦ ¦--Cerebellar cortex	192.306	204.334	196.171	183.431	193.899	172.578	192.046	178.917	191.2	186.241	180.292	173.754	213.817	182.596	206.069	192.701	194.814	206.468	228.252	221.822	220.671	227.076	186.813	215.689	187.109	204.262	205.727	190.946	205.98	198.653	207.56	205.171	250.212	210.145	191.941	221.464	235.504	229.098	197.366	203.543	244.668	226.146	224.2	226.909	233.217	228.921	259.557		¦ ¦--Cerebellar cortex
¦ °--Cerebellar nuclei	5.01299	4.89051	5.51525	4.38311	4.45204	4.41224	4.81345	4.79833	4.60806	4.51366	4.79669	4.39316	5.24925	4.07923	5.06811	5.05376	5.89254	5.62819	5.58629	5.47748	5.59127	5.49068	5.23912	5.14455	5.45833	5.09595	5.60712	5.29106	5.51504	5.38701	5.58583	5.61343	6.2387	5.66671	5.45453	5.88062	6.22048	5.94182	5.39954	5.51309	6.28481	5.94017	5.72404	5.68155	6.11907	5.78791	5.89799		¦ °--Cerebellar nuclei
¦ ¦--Dentate nucleus	1.22765	1.21798	1.36901	1.0858	1.08147	1.07378	1.16249	1.18967	1.14104	1.11426	1.13181	1.08887	1.27296	1.03061	1.31992	1.27179	1.42617	1.35487	1.38755	1.33733	1.39754	1.34889	1.23595	1.2898	1.3601	1.30085	1.39359	1.31705	1.38076	1.3467	1.3348	1.39879	1.54154	1.38342	1.33258	1.44567	1.52868	1.48995	1.27712	1.34943	1.60566	1.41643	1.36309	1.35894	1.47218	1.39684	1.42511		¦ ¦--Dentate nucleus
¦ ¦--Interposed nucleus	1.86704	1.81044	2.06786	1.61	1.65307	1.62543	1.80626	1.77474	1.68063	1.71833	1.83271	1.6237	1.97563	1.49778	1.8599	1.80387	2.23854	2.10469	2.09448	2.07815	2.08024	2.04581	1.94014	1.92922	2.04262	1.87439	2.08196	1.95762	2.11147	2.02382	2.09504	2.08093	2.3803	2.14048	2.08197	2.18915	2.3178	2.18494	2.01939	2.08701	2.31888	2.23235	2.12628	2.13979	2.30249	2.17163	2.24586		¦ ¦--Interposed nucleus
¦ °--Fastigial nucleus	1.9183	1.86209	2.07839	1.68732	1.71749	1.71303	1.84471	1.83392	1.78638	1.68107	1.83217	1.68058	2.00066	1.55085	1.88829	1.97809	2.22783	2.16862	2.10426	2.06199	2.11348	2.09597	2.06303	1.92553	2.05561	1.92071	2.13157	2.01639	2.0228	2.01649	2.15599	2.13371	2.31687	2.14281	2.03998	2.24579	2.37399	2.26693	2.10303	2.07665	2.36028	2.29139	2.23467	2.18282	2.34439	2.21943	2.22703		¦ °--Fastigial nucleus
¦--fiber tracts	193.119	192.217	202.588	179.78	185.895	179.805	192.265	190.044	185.524	183.23	203.895	180.849	217.111	184.53	200.99	199.552	230.237	214.45	220.7	221.143	216.599	228.41	215.882	208.999	198.911	195.223	210.922	201.247	205.356	192.849	211.268	215.829	242.637	212.023	198.149	225.883	235.887	224.295	209.286	209.671	236.712	232.022	226.876	225.645	234.395	224.292	237.001		¦--fiber tracts
¦ ¦--medial forebrain bundle system	27.9089	26.741	28.3729	25.4482	25.9934	25.2265	26.2617	26.4654	26.4741	25.8356	28.5968	25.7538	31.2688	27.2722	28.2558	28.3378	30.9444	29.4819	31.0665	32.6757	30.1553	32.079	31.4911	29.9127	28.4452	27.1256	28.8656	28.5609	28.0405	26.2216	29.7624	29.6629	33.5517	29.4102	27.5363	32.2084	32.9314	31.6061	30.1183	29.3781	33.0585	32.3868	32.1747	33.2905	33.0643	31.4217	32.2972		¦ ¦--medial forebrain bundle system
¦ ¦ °--cerebrum related	23.0635	22.1269	23.4281	20.9977	21.5149	20.8634	21.751	21.7982	21.8798	21.3221	23.7665	21.3815	25.9611	22.629	23.4656	23.4985	25.7687	24.3655	25.7792	27.3273	24.9621	26.6876	26.25	24.7106	23.5856	22.4519	23.8278	23.5047	23.1768	21.5983	24.6409	24.7108	27.7656	24.2745	22.6694	26.8126	27.3125	26.2351	24.9182	24.2555	27.2213	26.8171	26.6674	27.8497	27.2871	25.9929	26.7839		¦ ¦ °--cerebrum related
¦ ¦ ¦--anterior commissure, temporal limb	0.745958	0.686022	0.723777	0.694815	0.697942	0.635191	0.741033	0.722881	0.706444	0.682392	0.783858	0.674745	0.794582	0.696967	0.718572	0.720441	0.883695	0.767666	0.825283	0.810061	0.819792	0.818996	0.800123	0.79579	0.723718	0.677121	0.754658	0.751497	0.73843	0.686287	0.742141	0.799607	0.847638	0.735213	0.675376	0.790197	0.820349	0.787727	0.737063	0.743462	0.842141	0.783449	0.788037	0.811585	0.836457	0.771343	0.786378		¦ ¦ ¦--anterior commissure, temporal limb
¦ ¦ °--fornix system	13.7905	13.3556	13.4887	12.3852	12.68	12.3954	12.897	12.7283	13.1193	12.6985	14.1281	12.7287	15.6692	13.7279	14.1163	13.8552	14.3365	14.063	15.5534	16.6706	14.8948	15.9565	15.7512	14.9317	13.7404	13.0033	13.8949	13.7246	13.5276	12.8429	14.4347	14.6632	16.5197	14.5026	13.5207	15.726	15.9313	15.716	14.5987	14.2237	16.4106	15.8573	15.5374	17.1035	16.0285	15.345	15.7821		¦ ¦ °--fornix system
¦ ¦ ¦--fimbria	11.4216	11.1134	11.1146	10.1941	10.5091	10.2864	10.6374	10.5156	10.8833	10.5486	11.6573	10.5378	13.0506	11.3377	11.7772	11.4342	11.7745	11.6241	12.9716	14.0685	12.3195	13.2672	13.0615	12.4147	11.4338	10.7748	11.5756	11.3813	11.2684	10.7025	11.9704	12.1032	13.7737	12.0713	11.247	13.042	13.1404	13.0845	12.0342	11.83	13.6983	13.1794	12.8823	14.3877	13.2186	12.7335	13.0649		¦ ¦ ¦--fimbria
¦ ¦ °--dorsal fornix	2.36882	2.24222	2.37408	2.19107	2.17082	2.10903	2.25963	2.2127	2.23596	2.14996	2.47088	2.19097	2.61857	2.39016	2.33907	2.421	2.562	2.4389	2.58179	2.60212	2.57535	2.6893	2.6897	2.51698	2.30655	2.22854	2.31931	2.34329	2.25913	2.14043	2.46436	2.56007	2.74594	2.43134	2.27367	2.68404	2.79087	2.6315	2.56454	2.39373	2.71233	2.67786	2.65507	2.71571	2.80992	2.61149	2.7172		¦ ¦ °--dorsal fornix
¦ ¦--cerebellum related fiber tracts	53.6813	55.2143	57.2863	50.2735	53.1555	48.4962	54.1566	52.7838	52.2559	51.7848	51.9296	48.2801	60.0448	48.4512	57.8661	55.1981	61.3894	61.6171	63.1316	61.7081	61.6494	63.3314	55.6856	58.9721	54.7419	56.458	60.7879	56.1598	60.2106	58.9386	59.1648	62.2814	71.3122	61.6223	58.416	62.8464	66.7509	65.7875	58.0917	61.482	70.1008	65.6081	62.9755	63.2041	67.1701	65.0796	71.527		¦ ¦--cerebellum related fiber tracts
¦ ¦ ¦--cerebellar peduncles	15.4718	15.4638	15.4822	14.2874	15.0485	13.6687	15.3899	14.8701	14.3744	14.2565	15.5884	13.4117	16.7015	13.7546	15.8002	15.383	17.7298	16.9367	17.5309	17.1267	17.2138	17.8589	15.4788	16.4214	15.4266	15.4054	16.5964	15.8491	16.7847	16.3133	16.3296	17.4022	19.9287	17.3859	16.6741	17.3493	17.4962	17.6487	16.1154	17.2739	18.1967	18.1789	16.8873	17.2073	18.2616	17.9655	18.9091		¦ ¦ ¦--cerebellar peduncles
¦ ¦ °--arbor vitae	38.2095	39.7505	41.8041	35.9861	38.1071	34.8276	38.7668	37.9137	37.8815	37.5283	36.3412	34.8683	43.3432	34.6966	42.0659	39.8151	43.6596	44.6805	45.6007	44.5814	44.4356	45.4725	40.2068	42.5508	39.3152	41.0526	44.1915	40.3107	43.4259	42.6253	42.8353	44.8792	51.3835	44.2364	41.7419	45.4971	49.2546	48.1387	41.9763	44.2082	51.9041	47.4292	46.0882	45.9967	48.9085	47.1141	52.618		¦ ¦ °--arbor vitae
¦ °--lateral forebrain bundle system	83.1135	81.9715	87.911	77.0178	79.1431	79.2214	82.9105	82.4028	78.9507	78.5024	92.0465	79.4028	94.0333	80.6771	85.4059	86.5946	104.079	92.4913	93.6316	95.2114	91.9012	99.9407	98.0014	88.3818	87.3233	84.2535	90.7697	86.8301	87.3122	79.4957	92.2265	92.5165	102.913	90.0696	83.8482	98.7529	102.812	94.719	90.9047	88.2153	99.915	100.004	98.4192	97.9555	100.22	95.2352	98.9468		¦ °--lateral forebrain bundle system
¦ ¦--corticospinal tract	29.3214	30.1055	31.5003	27.6241	28.3908	29.3589	31.2934	30.0384	28.9153	28.3181	35.6068	30.0796	33.3599	29.0459	30.2583	30.2494	39.221	33.2144	32.6285	33.2819	32.1683	36.7199	36.0578	31.2715	31.0605	29.3726	33.8092	31.3626	31.1238	29.0544	32.5981	35.8716	37.0867	32.7179	30.974	35.1932	36.6638	34.0658	33.0313	31.7215	35.0412	35.7183	34.8596	36.3929	35.14	34.3132	35.3501		¦ ¦--corticospinal tract
¦ ¦ ¦--cerebal peduncle	10.4252	10.3847	10.7002	9.73501	9.83597	9.70812	10.3347	10.3277	10.0217	9.62757	11.0254	10.0541	11.7542	9.73299	10.5901	10.7629	12.6915	11.6287	11.264	11.5665	11.1238	11.9621	11.2879	11.2806	10.7686	9.98974	11.2149	10.5951	11.0528	10.1992	11.3728	11.8692	13.2817	11.2265	10.8383	12.2501	12.5373	12.0989	11.6336	11.4972	12.5795	12.4856	11.811	11.6791	12.3686	11.7325	12.1761		¦ ¦ ¦--cerebal peduncle
¦ ¦ ¦--corticospinal tract-other	6.3912	7.98699	6.91264	5.65195	6.44267	7.81962	8.26512	6.74445	6.7008	6.9953	11.2127	7.8379	7.34261	7.03215	7.00612	6.52441	10.0274	7.49873	6.94248	7.24007	7.14209	10.1869	9.94558	6.60198	6.61173	6.46082	8.3631	6.80956	6.80612	6.62653	7.07706	9.58349	8.24626	7.33315	7.43206	6.9943	7.50259	7.43611	7.00311	6.99174	7.70102	7.70329	7.59663	10.375	7.31609	7.24863	7.66717		¦ ¦ ¦--corticospinal tract-other
¦ ¦ °--internal capsule	12.5049	11.7339	13.8875	12.2371	12.1122	11.8312	12.6936	12.9663	12.1928	11.6953	13.3687	12.1876	14.2631	12.2808	12.662	12.9621	16.5022	14.0869	14.422	14.4753	13.9024	14.5709	14.8244	13.3888	13.6801	12.9221	14.2311	13.9579	13.2649	12.2287	14.1482	14.419	15.5588	14.1583	12.7036	15.9488	16.6239	14.5308	14.3946	13.2325	14.7606	15.5294	15.452	14.3388	15.4554	15.3321	15.5069		¦ ¦ °--internal capsule
¦ °--corpus callosum	53.7922	51.8659	56.4107	49.3937	50.7523	49.8625	51.6171	52.3644	50.0354	50.1842	56.4397	49.3232	60.6733	51.6311	55.1476	56.3453	64.8577	59.277	61.0031	61.9296	59.7329	63.2209	61.9435	57.1103	56.2628	54.8809	56.9605	55.4675	56.1884	50.4413	59.6285	56.6449	65.8266	57.3517	52.8743	63.5598	66.1479	60.6533	57.8734	56.4938	64.8738	64.2861	63.5595	61.5626	65.08	60.922	63.5967		¦ °--corpus callosum
°--ventricular systems	22.7001	22.2508	21.8134	21.3065	21.5936	20.9924	21.5229	20.9905	20.985	20.1485	22.8196	21.8865	25.1688	23.6279	25.3048	22.7681	25.3693	23.0234	26.3485	27.0231	25.6213	27.0738	25.3926	24.7392	22.4929	21.4328	22.1784	22.9724	22.5277	20.5826	22.5899	24.1247	25.1176	22.572	20.8999	25.3994	25.586	25.6779	23.4988	22.8962	25.5616	23.907	24.2669	25.2937	25.5358	24.5638	25.2932		°--ventricular systems
Relative Volume (% of total brain volume)	mat-/pat+	mat-/pat+	mat-/pat+	mat-/pat+	mat-/pat+	mat-/pat+	mat-/pat+	mat-/pat+	mat-/pat+	mat-/pat+	mat-/pat+	mat-/pat+	mat-/pat+	mat-/pat+	mat-/pat+	mat-/pat+	mat-/pat+	mat-/pat+	mat-/pat+	mat-/pat+	mat-/pat+	mat-/pat+	mat-/pat+	mat-/pat+	mat+/pat+	mat+/pat+	mat+/pat+	mat+/pat+	mat+/pat+	mat+/pat+	mat+/pat+	mat+/pat+	mat+/pat+	mat+/pat+	mat+/pat+	mat+/pat+	mat+/pat+	mat+/pat+	mat+/pat+	mat+/pat+	mat+/pat+	mat+/pat+	mat+/pat+	mat+/pat+	mat+/pat+	mat+/pat+	mat+/pat+		Relative Volume
	F	F	F	F	F	F	F	F	F	F	F	F	F	F	M	M	M	M	M	M	M	M	M	M	F	F	F	F	F	F	F	F	F	F	F	F	M	M	M	M	M	M	M	M	M	M	M
Total Brain Volume	100	100	100	100	100	100	100	100	100	100	100	100	100	100	100	100	100	100	100	100	100	100	100	100	100	100	100	100	100	100	100	100	100	100	100	100	100	100	100	100	100	100	100	100	100	100	100		Total Brain Volume
¦--Basic cell groups and regions	87.6025	87.4899	87.6262	87.7098	87.5551	87.4944	87.5279	87.4732	87.5484	87.4928	87.4253	87.498	87.1536	87.5392	87.3029	87.3587	87.4462	87.2676	87.4975	87.0845	87.6462	87.1456	87.0504	87.3915	87.2718	87.5917	87.3712	87.6699	87.4142	87.4424	87.2298	86.9956	87.2138	87.3456	87.1326	87.2584	87.3672	87.1518	87.5225	87.3477	87.2262	87.144	87.2536	86.9964	87.1898	87.2055	87.3164		¦--Basic cell groups and regions
¦ ¦--Cerebrum	54.5268	53.3245	55.2542	54.77	53.8369	54.8056	54.8119	55.1956	53.9205	54.3423	55.0305	55.2117	53.9296	55.2439	54.2986	54.5332	56.8785	54.6218	54.6446	53.6879	54.7522	53.8174	55.4585	53.9287	54.4064	54.6245	54.2137	55.5186	54.6441	53.4206	54.082	53.6272	53.515	54.0744	53.4274	54.7168	54.9292	53.6116	55.2889	54.5839	53.7982	53.8973	54.5671	53.6436	54.014	54.018	53.8455		¦ ¦--Cerebrum
¦ ¦ ¦--Cerebral cortex	45.932	45.0383	46.7292	45.9808	45.3204	46.3534	46.1171	46.5167	45.3747	46.0618	46.1025	46.7605	45.5089	46.7726	46.0945	46.214	47.6867	46.3774	46.4505	45.02	46.3523	45.451	46.5037	45.4555	45.9289	46.2877	45.7403	46.9071	46.3643	45.3815	45.4818	45.1699	45.3244	45.7087	45.0205	46.2374	46.3366	45.3967	46.6657	46.285	45.2631	45.5364	46.2195	45.1053	45.5544	45.7025	45.851		¦ ¦ ¦--Cerebral cortex
¦ ¦ ¦ °--Cortical plate	43.3426	42.6135	44.1753	43.3825	42.7985	43.8833	43.4731	43.8795	42.8665	43.6158	43.4354	44.16	43.0083	44.2323	43.5657	43.6631	44.8985	43.7849	43.885	42.4806	43.7493	43.0514	43.866	42.9438	43.3267	43.7475	43.2373	44.2739	43.8537	42.9297	43.0424	42.6841	42.905	43.245	42.6393	43.6714	43.7302	42.9219	44.0727	43.8658	42.8373	43.1434	43.7391	42.4903	43.0727	43.2727	43.371		¦ ¦ ¦ °--Cortical plate
¦ ¦ ¦ ¦--Olfactory areas	7.36852	7.16522	7.17828	7.16251	7.13307	7.45238	7.55996	7.32157	7.20048	7.28397	7.67789	7.58838	7.15372	7.46365	7.25958	7.20899	7.65057	7.03552	7.3881	6.84612	7.21329	6.91395	7.26698	7.3263	7.17485	6.99926	7.03619	7.34937	7.26101	6.99035	7.04365	7.09332	7.15902	7.28551	7.10044	7.15562	7.13546	7.01978	7.06548	7.11944	6.708	7.03923	7.30384	7.0815	7.04901	7.31277	7.40306		¦ ¦ ¦ ¦--Olfactory areas
¦ ¦ ¦ ¦ °--Main olfactory bulb	2.51857	2.54227	2.46207	2.28977	2.40959	2.77156	2.65457	2.4029	2.48955	2.49442	2.62898	2.7422	2.47804	2.64086	2.51617	2.45894	2.6072	2.29486	2.61127	2.19601	2.33737	2.40298	2.45741	2.55345	2.45362	2.25581	2.2967	2.58971	2.50271	2.3114	2.45576	2.4268	2.54381	2.58309	2.49611	2.54456	2.34696	2.35441	2.25083	2.42218	2.08249	2.46006	2.5925	2.42711	2.36051	2.60133	2.65682		¦ ¦ ¦ ¦ °--Main olfactory bulb
¦ ¦ ¦ ¦--Hippocampal formation	9.08352	9.13709	9.31856	8.95248	8.89165	9.30135	9.04602	9.13954	9.07729	9.16888	9.12025	9.29124	9.09779	9.23309	9.36135	9.44129	9.04424	9.19485	9.34864	9.24569	9.32626	9.25629	9.41087	8.95555	9.09164	9.23687	8.94991	9.39793	9.10917	9.12607	9.1968	8.98753	9.2996	9.4448	9.29131	9.16408	9.35963	9.3672	9.30023	9.13966	9.26057	9.3273	9.29246	9.30599	9.26046	9.00072	8.94086		¦ ¦ ¦ ¦--Hippocampal formation
¦ ¦ ¦ ¦ ¦--Retrohippocampal region	3.8833	3.99576	4.14293	3.9879	3.98161	4.17054	4.05956	4.09916	3.92431	3.96363	4.07203	4.22362	4.06083	4.11089	4.14871	4.20049	4.28009	4.24797	4.14808	3.97209	4.17021	4.09265	4.22604	3.92482	3.91586	4.10313	4.06258	4.36435	4.06533	4.07042	3.95574	4.00957	4.02713	4.15541	3.96381	4.0437	4.205	4.14367	4.29918	4.15242	4.19406	4.08692	4.17908	4.01167	4.12602	4.00756	4.01971		¦ ¦ ¦ ¦ ¦--Retrohippocampal region
¦ ¦ ¦ ¦ ¦ ¦--Subiculum	1.33336	1.34483	1.45433	1.35016	1.343	1.4135	1.34113	1.38714	1.37769	1.39698	1.39726	1.44944	1.42326	1.45199	1.37094	1.43361	1.37854	1.42701	1.44342	1.40504	1.42956	1.4393	1.46267	1.38172	1.35782	1.39955	1.37007	1.43528	1.35011	1.41159	1.4155	1.36191	1.4709	1.45746	1.38881	1.45116	1.41181	1.39692	1.43346	1.35939	1.39622	1.4669	1.4258	1.40586	1.42836	1.37264	1.36246		¦ ¦ ¦ ¦ ¦ ¦--Subiculum
¦ ¦ ¦ ¦ ¦ °--Entorhinal area	2.54994	2.65093	2.68861	2.63774	2.63861	2.75704	2.71843	2.71202	2.54662	2.56665	2.67477	2.77418	2.63757	2.65889	2.77777	2.76689	2.90155	2.82096	2.70466	2.56704	2.74066	2.65335	2.76338	2.5431	2.55804	2.70358	2.69252	2.92907	2.71522	2.65883	2.54024	2.64766	2.55622	2.69795	2.575	2.59253	2.7932	2.74676	2.86572	2.79303	2.79784	2.62003	2.75328	2.60581	2.69766	2.63492	2.65724		¦ ¦ ¦ ¦ ¦ °--Entorhinal area
¦ ¦ ¦ ¦ °--Hippocampal region	5.20023	5.14133	5.17562	4.96459	4.91004	5.13081	4.98645	5.04038	5.15299	5.20525	5.04823	5.06762	5.03697	5.1222	5.21264	5.24079	4.76415	4.94687	5.20056	5.2736	5.15604	5.16364	5.18483	5.03072	5.17577	5.13374	4.88733	5.03358	5.04384	5.05565	5.24106	4.97796	5.27248	5.28938	5.3275	5.12039	5.15462	5.22352	5.00105	4.98723	5.06651	5.24038	5.11338	5.29432	5.13443	4.99317	4.92115		¦ ¦ ¦ ¦ °--Hippocampal region
¦ ¦ ¦ ¦ ¦--Ammon's horn	3.7928	3.72641	3.75742	3.60919	3.56761	3.72585	3.61041	3.65995	3.78105	3.81036	3.66519	3.66457	3.68251	3.70125	3.79165	3.7894	3.45704	3.5906	3.74938	3.83432	3.71822	3.70934	3.7597	3.69759	3.79722	3.73274	3.52629	3.65945	3.6842	3.68203	3.81404	3.62934	3.81668	3.82772	3.86283	3.72103	3.71924	3.79462	3.62834	3.63527	3.69543	3.80319	3.73283	3.83272	3.72462	3.61221	3.57724		¦ ¦ ¦ ¦ ¦--Ammon's horn
¦ ¦ ¦ ¦ °--Dentate gyrus	1.40742	1.41492	1.4182	1.3554	1.34244	1.40497	1.37604	1.38044	1.37194	1.39489	1.38303	1.40305	1.35446	1.42095	1.42098	1.45139	1.30711	1.35628	1.45118	1.43928	1.43783	1.4543	1.42513	1.33314	1.37855	1.40101	1.36103	1.37413	1.35964	1.37362	1.42702	1.34862	1.45579	1.46166	1.46467	1.39936	1.43539	1.4289	1.37271	1.35196	1.37108	1.43719	1.38055	1.4616	1.40981	1.38096	1.3439		¦ ¦ ¦ ¦ °--Dentate gyrus
¦ ¦ ¦ °--Isocortex	26.8906	26.3112	27.6785	27.2675	26.7738	27.1296	26.8671	27.4184	26.5887	27.1629	26.6372	27.2804	26.7568	27.5356	26.9448	27.0128	28.2037	27.5545	27.1483	26.3888	27.2098	26.8811	27.1881	26.662	27.0603	27.5114	27.2512	27.5266	27.4835	26.8133	26.8019	26.6032	26.4464	26.5147	26.2476	27.3517	27.2351	26.5349	27.707	27.6067	26.8687	26.7769	27.1428	26.1028	26.7632	26.9592	27.0271		¦ ¦ ¦ °--Isocortex
¦ ¦ °--Cerebral nuclei	8.59483	8.28622	8.52506	8.78923	8.5165	8.45215	8.69481	8.67892	8.5458	8.28042	8.92803	8.4512	8.42064	8.47123	8.20408	8.31921	9.19172	8.24439	8.19404	8.66786	8.39993	8.36644	8.95481	8.47314	8.47749	8.33682	8.47347	8.61145	8.27983	8.0391	8.60015	8.45736	8.19065	8.36577	8.40688	8.47937	8.59267	8.21495	8.62322	8.29885	8.53508	8.3609	8.34765	8.5383	8.45959	8.31548	7.99459		¦ ¦ °--Cerebral nuclei
¦ ¦ ¦--Pallidum	2.41161	2.29612	2.42159	2.46529	2.35497	2.31916	2.45289	2.5058	2.40256	2.31221	2.57416	2.38991	2.35638	2.37785	2.27296	2.40239	2.58976	2.34629	2.2899	2.42029	2.34834	2.2829	2.55466	2.35217	2.38856	2.31354	2.3598	2.44366	2.29507	2.2797	2.39351	2.36504	2.29344	2.34618	2.34053	2.38508	2.41457	2.29771	2.4233	2.33579	2.34446	2.3513	2.30355	2.36374	2.38144	2.29624	2.23128		¦ ¦ ¦--Pallidum
¦ ¦ °--Striatum	6.18322	5.9901	6.10348	6.32394	6.16153	6.13299	6.24191	6.17312	6.14324	5.96821	6.35388	6.06129	6.06426	6.09338	5.93112	5.91682	6.60197	5.8981	5.90414	6.24757	6.05159	6.08354	6.40015	6.12097	6.08893	6.02328	6.11368	6.1678	5.98476	5.7594	6.20664	6.09232	5.89721	6.01958	6.06636	6.09429	6.1781	5.91724	6.19992	5.96307	6.19062	6.00959	6.0441	6.17457	6.07815	6.01924	5.76331		¦ ¦ °--Striatum
¦ ¦ ¦--Striatum ventral region	1.48091	1.44028	1.45764	1.52773	1.45084	1.4578	1.49664	1.49219	1.49219	1.3922	1.61284	1.48197	1.42468	1.48124	1.42963	1.45632	1.60358	1.4571	1.39717	1.46259	1.45919	1.38752	1.51903	1.45063	1.43716	1.42596	1.45358	1.50922	1.43704	1.4429	1.43847	1.42261	1.39199	1.43567	1.464	1.43358	1.44404	1.42051	1.50498	1.47394	1.50014	1.43833	1.42836	1.40714	1.46544	1.43388	1.3947		¦ ¦ ¦--Striatum ventral region
¦ ¦ ¦ °--Nucleus accumbens	0.813019	0.758124	0.810439	0.823328	0.809648	0.786233	0.817246	0.818703	0.815625	0.769873	0.867952	0.7818	0.770863	0.80844	0.77759	0.78286	0.881891	0.789239	0.756423	0.808681	0.790323	0.760282	0.831556	0.795646	0.786767	0.777982	0.795313	0.844501	0.786039	0.776149	0.81428	0.769553	0.76208	0.787993	0.806523	0.781042	0.783121	0.762401	0.826378	0.799312	0.810226	0.796023	0.778946	0.77221	0.789476	0.772744	0.749933		¦ ¦ ¦ °--Nucleus accumbens
¦ ¦ ¦--Lateral septal complex	0.565604	0.543774	0.535815	0.582299	0.570367	0.581722	0.56028	0.5474	0.531139	0.549561	0.574421	0.589796	0.594966	0.625783	0.588639	0.558827	0.550609	0.535666	0.573811	0.608631	0.569472	0.587438	0.643148	0.571327	0.549578	0.523782	0.526052	0.555017	0.534893	0.530198	0.529277	0.548647	0.512951	0.536592	0.531112	0.574441	0.523926	0.550321	0.570703	0.535077	0.535677	0.513238	0.541929	0.597072	0.54166	0.551103	0.517834		¦ ¦ ¦--Lateral septal complex
¦ ¦ °--Striatum dorsal region	3.90651	3.77567	3.8825	3.97804	3.92349	3.86632	3.9569	3.89527	3.88656	3.82189	3.93233	3.75348	3.82741	3.76022	3.68221	3.67344	4.20876	3.66172	3.69896	3.945	3.78145	3.87933	4.00605	3.8645	3.86944	3.85643	3.91414	3.87766	3.79099	3.57635	4.02981	3.90208	3.78343	3.83194	3.86497	3.8667	3.9724	3.72348	3.89373	3.73395	3.92398	3.83148	3.85321	3.94129	3.84606	3.81937	3.6355		¦ ¦ °--Striatum dorsal region
¦ ¦ °--Caudoputamen	3.90651	3.77567	3.8825	3.97804	3.92349	3.86632	3.9569	3.89527	3.88656	3.82189	3.93233	3.75348	3.82741	3.76022	3.68221	3.67344	4.20876	3.66172	3.69896	3.945	3.78145	3.87933	4.00605	3.8645	3.86944	3.85643	3.91414	3.87766	3.79099	3.57635	4.02981	3.90208	3.78343	3.83194	3.86497	3.8667	3.9724	3.72348	3.89373	3.73395	3.92398	3.83148	3.85321	3.94129	3.84606	3.81937	3.6355		¦ ¦ °--Caudoputamen
¦ ¦--Brain stem	21.741	21.9611	21.2507	21.4607	21.8213	21.666	21.2316	21.3725	21.8214	21.4198	22.1288	21.3005	21.6084	21.1206	21.1576	21.5811	20.7104	21.2741	21.0188	21.5671	21.3541	21.6268	21.2842	21.5504	21.795	20.9769	21.7079	21.3602	21.0894	22.0168	21.5085	21.9448	21.4523	21.63	22.1099	21.0138	20.7593	21.4595	21.3651	21.3905	21.2056	21.5884	21.017	21.2999	21.3807	21.1204	20.6345		¦ ¦--Brain stem
¦ ¦ ¦--Midbrain	7.23946	6.99957	7.02383	7.02488	7.00554	6.99051	6.67381	6.9694	7.00686	6.85654	6.79515	7.00778	7.10305	6.77116	6.66729	7.05189	6.76338	6.71555	6.71093	7.00065	6.73808	6.88483	6.9901	6.89343	6.93228	6.67764	6.85748	6.96584	6.59086	6.83014	6.92145	6.91552	6.73927	6.91369	6.99135	6.73937	6.73993	6.7845	7.06249	6.7901	6.89417	6.85368	6.7913	6.79898	6.91718	6.67673	6.46933		¦ ¦ ¦--Midbrain
¦ ¦ ¦--Hindbrain	8.62305	9.22198	8.38743	8.68256	9.2286	8.96506	8.91364	8.58003	8.90108	8.73435	9.4623	8.51947	8.65787	8.58898	8.9826	8.74692	8.48846	8.89938	8.71538	8.91661	8.89911	9.00219	8.37392	8.86614	8.97778	8.59617	9.12674	8.59585	8.96527	9.52683	8.66022	9.32255	8.86268	8.89748	9.22117	8.45614	8.24219	8.94671	8.49858	8.95544	8.56633	8.97941	8.54018	8.74413	8.70387	8.86961	8.69704		¦ ¦ ¦--Hindbrain
¦ ¦ °--Interbrain	5.87849	5.73959	5.83943	5.75327	5.58715	5.71047	5.6441	5.82303	5.91344	5.82889	5.87141	5.77329	5.84753	5.76044	5.50771	5.78231	5.45858	5.65912	5.59254	5.64985	5.71692	5.73978	5.92016	5.79081	5.88495	5.70306	5.72363	5.79846	5.53323	5.65986	5.92688	5.70675	5.85039	5.81881	5.89734	5.81833	5.77715	5.72827	5.80403	5.64499	5.74508	5.75529	5.68551	5.75679	5.75962	5.57408	5.46817		¦ ¦ °--Interbrain
¦ ¦ ¦--Hypothalamus	2.19229	2.19139	2.16874	2.25478	2.05001	2.12927	2.19682	2.29936	2.22883	2.08825	2.35347	2.20178	2.13444	2.1894	2.07507	2.20921	2.07906	2.06267	2.04821	2.05463	2.14446	2.14288	2.15388	2.16705	2.14416	2.05477	2.07473	2.15968	2.02533	2.03855	2.14364	2.15927	2.11652	2.08673	2.15141	2.12498	2.10114	2.06817	2.17274	2.09583	2.05997	2.05759	2.0052	2.10135	2.12046	1.99597	1.98765		¦ ¦ ¦--Hypothalamus
¦ ¦ °--Thalamus	3.6862	3.5482	3.6707	3.49849	3.53714	3.5812	3.44728	3.52367	3.68462	3.74064	3.51794	3.5715	3.71309	3.57104	3.43264	3.5731	3.37952	3.59645	3.54433	3.59522	3.57246	3.5969	3.76629	3.62376	3.74079	3.64829	3.64891	3.63878	3.5079	3.6213	3.78324	3.54749	3.73388	3.73208	3.74593	3.69335	3.67601	3.66011	3.63129	3.54917	3.6851	3.6977	3.6803	3.65544	3.63916	3.5781	3.48051		¦ ¦ °--Thalamus
¦ °--Cerebellum	11.3348	12.2043	11.1213	11.4791	11.8969	11.0229	11.4845	10.9052	11.8065	11.7308	10.2659	10.9857	11.6156	11.1748	11.8467	11.2444	9.85738	11.3718	11.834	11.8295	11.5399	11.7014	10.3077	11.9124	11.0704	11.9903	11.4496	10.7912	11.6807	12.005	11.6392	11.4236	12.2464	11.6412	11.5954	11.5278	11.6787	12.0807	10.8685	11.3733	12.2224	11.6583	11.6695	12.0529	11.7952	12.0671	12.8364		¦ °--Cerebellum
¦ ¦--Cerebellar cortex	11.0468	11.919	10.8172	11.2112	11.6299	10.7481	11.2037	10.6203	11.5286	11.4532	9.9999	10.7148	11.3372	10.9306	11.5623	10.9571	9.56798	11.07	11.5513	11.5445	11.2547	11.4251	10.0265	11.6349	10.7566	11.6985	11.1458	10.5003	11.3761	11.688	11.3342	11.1193	11.9485	11.3355	11.275	11.2296	11.3782	11.7753	10.579	11.0733	11.9163	11.3599	11.379	11.7585	11.4936	11.7696	12.5512		¦ ¦--Cerebellar cortex
¦ °--Cerebellar nuclei	0.287966	0.285268	0.30412	0.267892	0.267029	0.274791	0.280809	0.284824	0.277848	0.277576	0.266048	0.270911	0.278332	0.244192	0.284365	0.28736	0.289403	0.301761	0.282709	0.285069	0.285168	0.276259	0.281192	0.277513	0.313792	0.291855	0.303781	0.29096	0.304591	0.316952	0.305025	0.304223	0.29792	0.305671	0.32041	0.298184	0.300537	0.305401	0.289421	0.299929	0.306096	0.298391	0.290516	0.294418	0.301566	0.297575	0.285204		¦ °--Cerebellar nuclei
¦ ¦--Dentate nucleus	0.0705212	0.0710458	0.0754891	0.0663632	0.0648658	0.0668745	0.0678178	0.0706178	0.0688005	0.0685233	0.062776	0.0671469	0.0674965	0.0616943	0.0740592	0.0723149	0.0700444	0.0726426	0.0702206	0.0695999	0.0712779	0.0678684	0.0663356	0.0695755	0.0781904	0.074502	0.0755015	0.0724258	0.0762584	0.0792351	0.0728891	0.0758082	0.0736139	0.0746237	0.0782781	0.0733046	0.0738569	0.076581	0.0684551	0.073413	0.078202	0.0711511	0.0691817	0.0704204	0.0725534	0.0718159	0.0689127		¦ ¦--Dentate nucleus
¦ ¦--Interposed nucleus	0.10725	0.105605	0.114025	0.0984016	0.0991493	0.101231	0.105374	0.105347	0.101336	0.105672	0.101651	0.100129	0.104754	0.0896604	0.104357	0.102569	0.109942	0.112845	0.105997	0.108155	0.106097	0.102933	0.10413	0.104068	0.117427	0.10735	0.112796	0.107651	0.116615	0.119074	0.114403	0.112777	0.113668	0.115461	0.122299	0.111004	0.111983	0.112303	0.108242	0.11354	0.112939	0.112137	0.107916	0.110884	0.113474	0.111651	0.108601		¦ ¦--Interposed nucleus
¦ °--Fastigial nucleus	0.110195	0.108617	0.114606	0.103128	0.103013	0.106686	0.107617	0.10886	0.107712	0.103381	0.101621	0.103636	0.106081	0.092837	0.10595	0.112476	0.109416	0.116273	0.106492	0.107314	0.107793	0.105457	0.110726	0.103869	0.118174	0.110003	0.115484	0.110883	0.111717	0.118643	0.117732	0.115638	0.110638	0.115586	0.119833	0.113876	0.114697	0.116517	0.112725	0.112976	0.114955	0.115103	0.113418	0.113114	0.115539	0.114108	0.10769		¦ °--Fastigial nucleus
¦--fiber tracts	11.0935	11.2122	11.171	10.988	11.1498	11.1981	11.2164	11.2808	11.1864	11.2681	11.309	11.1524	11.5119	11.0463	11.2773	11.3466	11.3078	11.498	11.1691	11.5091	11.047	11.4922	11.5867	11.274	11.4351	11.1808	11.4272	11.0668	11.3416	11.3466	11.5367	11.697	11.5868	11.4368	11.6397	11.4537	11.3966	11.5284	11.218	11.4067	11.5288	11.6551	11.5148	11.6929	11.5517	11.5316	11.4604		¦--fiber tracts
¦ ¦--medial forebrain bundle system	1.60319	1.55982	1.56453	1.55537	1.55905	1.57109	1.53207	1.57096	1.59629	1.58881	1.58612	1.58815	1.65797	1.63257	1.5854	1.61131	1.51979	1.5807	1.5722	1.70057	1.53799	1.61403	1.69018	1.61358	1.63527	1.55354	1.56387	1.57059	1.54865	1.54278	1.62523	1.6076	1.60221	1.58643	1.61754	1.63317	1.59105	1.62451	1.61437	1.59825	1.61009	1.62688	1.63299	1.72512	1.62951	1.61549	1.56177		¦ ¦--medial forebrain bundle system
¦ ¦ °--cerebrum related	1.32486	1.29068	1.29186	1.28336	1.29044	1.29936	1.26892	1.29392	1.31927	1.31124	1.31821	1.31853	1.37654	1.35462	1.31663	1.33614	1.26559	1.30638	1.30462	1.42222	1.27312	1.34276	1.40888	1.33296	1.3559	1.28586	1.29094	1.29254	1.28003	1.27077	1.34556	1.33921	1.3259	1.3094	1.33165	1.35957	1.31958	1.34844	1.33564	1.31957	1.32579	1.3471	1.35347	1.44317	1.34479	1.33638	1.29517		¦ ¦ °--cerebrum related
¦ ¦ ¦--anterior commissure, temporal limb	0.0428507	0.0400163	0.0399102	0.0424665	0.0418618	0.0395593	0.0432307	0.0429095	0.0425959	0.041965	0.0434766	0.0416093	0.0421312	0.0417219	0.0403182	0.0409648	0.0434014	0.0411592	0.0417657	0.0421587	0.0418113	0.041207	0.0429438	0.0429273	0.0416055	0.03878	0.0408856	0.0413255	0.0407828	0.0403786	0.040526	0.0433351	0.0404777	0.0396585	0.0396729	0.0400679	0.0396344	0.040488	0.0395074	0.0404465	0.0410157	0.0393548	0.0399958	0.0420564	0.0412231	0.0396572	0.0380261		¦ ¦ ¦--anterior commissure, temporal limb
¦ ¦ °--fornix system	0.792177	0.779045	0.743789	0.756974	0.760531	0.771977	0.752392	0.75554	0.791043	0.78092	0.783616	0.784939	0.830827	0.82178	0.792047	0.787814	0.704116	0.754	0.787122	0.8676	0.759671	0.802839	0.845393	0.805459	0.789915	0.744724	0.752796	0.754725	0.747116	0.755631	0.788235	0.79468	0.788873	0.782294	0.794231	0.797407	0.769708	0.807777	0.782507	0.773813	0.799263	0.796555	0.788581	0.886302	0.789931	0.788934	0.763163		¦ ¦ °--fornix system
¦ ¦ ¦--fimbria	0.656103	0.648254	0.612878	0.623057	0.630327	0.640628	0.620568	0.624196	0.656224	0.648704	0.646569	0.649829	0.691981	0.6787	0.660805	0.650154	0.578287	0.623236	0.656464	0.732176	0.628322	0.667529	0.701033	0.669686	0.657314	0.617092	0.627142	0.625865	0.622347	0.629696	0.653664	0.655937	0.657745	0.651144	0.660671	0.661309	0.634869	0.672522	0.645045	0.643587	0.667162	0.662039	0.653826	0.745573	0.65145	0.654669	0.631769		¦ ¦ ¦--fimbria
¦ ¦ °--dorsal fornix	0.136074	0.130791	0.130911	0.133916	0.130204	0.131349	0.131824	0.131343	0.13482	0.132216	0.137047	0.13511	0.138845	0.14308	0.131243	0.13766	0.125829	0.130764	0.130659	0.135424	0.131349	0.13531	0.14436	0.135773	0.1326	0.127632	0.125655	0.12886	0.12477	0.125935	0.134571	0.138744	0.131128	0.13115	0.13356	0.136097	0.134839	0.135255	0.137462	0.130226	0.132101	0.134516	0.134754	0.140728	0.138481	0.134265	0.131393		¦ ¦ °--dorsal fornix
¦ ¦--cerebellum related fiber tracts	3.08366	3.2207	3.15886	3.07267	3.18822	3.02031	3.15941	3.13319	3.15083	3.1846	2.88027	2.97727	3.18376	2.90039	3.24679	3.1386	3.01505	3.30366	3.19495	3.21153	3.14427	3.18646	2.98873	3.18113	3.14703	3.23346	3.29335	3.08827	3.32538	3.46774	3.2308	3.37537	3.4054	3.324	3.43148	3.1867	3.22501	3.38138	3.11378	3.3448	3.41419	3.29567	3.19624	3.27524	3.31034	3.34595	3.45877		¦ ¦--cerebellum related fiber tracts
¦ ¦ ¦--cerebellar peduncles	0.888759	0.902017	0.853714	0.873235	0.902594	0.851276	0.897821	0.882672	0.866719	0.876728	0.864607	0.827056	0.885567	0.823377	0.88653	0.874686	0.870771	0.908077	0.887197	0.891338	0.877945	0.898553	0.830769	0.885818	0.886855	0.882294	0.899153	0.871555	0.927006	0.959817	0.891705	0.943121	0.951662	0.937822	0.979472	0.879716	0.845315	0.907119	0.863806	0.93975	0.886254	0.913175	0.857091	0.891683	0.899987	0.923663	0.914368		¦ ¦ ¦--cerebellar peduncles
¦ ¦ °--arbor vitae	2.1949	2.31868	2.30514	2.19944	2.28562	2.16904	2.26159	2.25052	2.28411	2.30787	2.01566	2.15022	2.29819	2.07701	2.36026	2.26391	2.14428	2.39559	2.30775	2.32019	2.26632	2.28791	2.15796	2.29532	2.26017	2.35116	2.3942	2.21672	2.39837	2.50792	2.3391	2.43225	2.45374	2.38618	2.452	2.30699	2.37969	2.47426	2.24998	2.40505	2.52794	2.3825	2.33915	2.38355	2.41035	2.42229	2.5444		¦ ¦ °--arbor vitae
¦ °--lateral forebrain bundle system	4.77436	4.78147	4.84755	4.70727	4.74692	4.93385	4.83687	4.89135	4.76043	4.82765	5.10535	4.89651	4.98593	4.8295	4.79202	4.92383	5.11167	4.95902	4.73848	4.95517	4.68718	5.02843	5.25988	4.76758	5.02009	4.82536	4.91769	4.77486	4.82217	4.67724	5.0362	5.01398	4.91447	4.85849	4.92541	5.00739	4.96725	4.86842	4.87259	4.79917	4.86627	5.0235	4.99513	5.07605	4.93914	4.89635	4.78468		¦ °--lateral forebrain bundle system
¦ ¦--corticospinal tract	1.68433	1.75608	1.73698	1.68836	1.70285	1.82845	1.82561	1.78305	1.74348	1.74148	1.97493	1.85491	1.76885	1.73875	1.69775	1.72	1.92628	1.78082	1.65125	1.73211	1.64066	1.84753	1.93528	1.68688	1.78562	1.68222	1.8317	1.72466	1.71894	1.70946	1.78008	1.94408	1.77102	1.76485	1.81947	1.78451	1.77138	1.75093	1.77052	1.72574	1.70665	1.79423	1.76925	1.88588	1.7318	1.76415	1.70939		¦ ¦--corticospinal tract
¦ ¦ ¦--cerebal peduncle	0.598866	0.605747	0.590025	0.594996	0.589952	0.604615	0.602909	0.613041	0.604273	0.592066	0.611526	0.620002	0.623245	0.582638	0.594199	0.611985	0.623322	0.623486	0.570047	0.601965	0.567341	0.60186	0.605839	0.608512	0.619072	0.572131	0.6076	0.582634	0.610435	0.600085	0.621033	0.643257	0.634245	0.605572	0.636665	0.621155	0.605728	0.621863	0.623574	0.62548	0.612676	0.627188	0.599452	0.605213	0.60956	0.603205	0.588787		¦ ¦ ¦--cerebal peduncle
¦ ¦ ¦--corticospinal tract-other	0.367135	0.465888	0.381174	0.345443	0.386425	0.487001	0.482174	0.400344	0.404032	0.430189	0.621909	0.483337	0.389328	0.420959	0.393105	0.370983	0.492479	0.402052	0.351343	0.376801	0.364263	0.512543	0.533794	0.356131	0.380099	0.370023	0.453094	0.374464	0.375896	0.389881	0.386456	0.519382	0.393788	0.395561	0.436574	0.354655	0.362481	0.382205	0.375375	0.380372	0.375071	0.386957	0.385557	0.537631	0.360559	0.372675	0.370754		¦ ¦ ¦--corticospinal tract-other
¦ ¦ °--internal capsule	0.718331	0.684447	0.765778	0.747924	0.726475	0.736837	0.740524	0.769666	0.735179	0.719223	0.741496	0.751571	0.756273	0.735153	0.71045	0.737032	0.81048	0.755284	0.729864	0.753349	0.709054	0.733123	0.795646	0.722234	0.786451	0.74007	0.77101	0.767559	0.732607	0.71949	0.772588	0.781442	0.742985	0.76372	0.746234	0.808705	0.803169	0.746861	0.771567	0.71989	0.718904	0.780085	0.784246	0.743035	0.761686	0.788272	0.749852		¦ ¦ °--internal capsule
¦ °--corpus callosum	3.09003	3.02539	3.11057	3.0189	3.04407	3.1054	3.01126	3.1083	3.01694	3.08617	3.13042	3.0416	3.21709	3.09075	3.09426	3.20383	3.18539	3.17819	3.08723	3.22305	3.04652	3.1809	3.3246	3.0807	3.23447	3.14313	3.08599	3.05021	3.10324	2.96778	3.25612	3.0699	3.14345	3.09364	3.10594	3.22288	3.19588	3.11749	3.10208	3.07343	3.15962	3.22927	3.22588	3.19018	3.20733	3.1322	3.07529		¦ °--corpus callosum
°--ventricular systems	1.30398	1.29791	1.20283	1.30224	1.29516	1.30739	1.25561	1.24597	1.26531	1.23907	1.26569	1.34967	1.33453	1.41442	1.41982	1.29461	1.24597	1.23442	1.33344	1.40638	1.30675	1.36219	1.36286	1.3345	1.29309	1.2275	1.20158	1.26327	1.24418	1.21101	1.23356	1.30745	1.19945	1.21757	1.2277	1.28791	1.23616	1.31981	1.25956	1.24562	1.24495	1.20091	1.23163	1.31072	1.25848	1.2629	1.22308		°--ventricular systems
[truncated: 9 more columns]
