# Supplementary material for: Excessive Laughter-like Vocalizations, Microcephaly, and Translational Outcomes in the Ube3a Deletion Rat Model of Angelman Syndrome
Source: J Neurosci. 2021 Oct 20;41(42):8801–14. doi: 10.1523/JNEUROSCI.0925-21.2021 (PMC8528495; doi:10.1523/JNEUROSCI.0925-21.2021)
Supplement: Figure 6-2 — Age × genotype interaction for absolute brain volumes of juvenile and adult Ube3amat–/pat+ rats and WT littermates. Download Figure 6-2, XLSX file. [file ns-JN-RM-0925-21-s02.xlsx]

## Sheet: Fig 6-2 Age Geno Interaction
Figure 6-2. Age by genotype interaction for absolute brain volumes of juvenile and adult Ube3amat-/pat+ rats and wildtype littermates.
	Age * Genotype Interaction
	FDR
Total Brain Volume	0.0481608
¦--Basic cell groups and regions	0.0483286
¦ ¦--Cerebrum	0.0602734
¦ ¦ ¦--Cerebral cortex	0.061627
¦ ¦ ¦ °--Cortical plate	0.061627
¦ ¦ ¦ ¦--Olfactory areas	0.162112
¦ ¦ ¦ ¦ °--Main olfactory bulb	0.818146
¦ ¦ ¦ ¦--Hippocampal formation	0.0502073
¦ ¦ ¦ ¦ ¦--Retrohippocampal region	0.061627
¦ ¦ ¦ ¦ ¦ ¦--Subiculum	0.137297
¦ ¦ ¦ ¦ ¦ °--Entorhinal area	0.0602734
¦ ¦ ¦ ¦ °--Hippocampal region	0.0456526
¦ ¦ ¦ ¦ ¦--Ammon's horn	0.04345
¦ ¦ ¦ ¦ °--Dentate gyrus	0.0602734
¦ ¦ ¦ °--Isocortex	0.061627
¦ ¦ °--Cerebral nuclei	0.0456526
¦ ¦ ¦--Pallidum	0.0494454
¦ ¦ °--Striatum	0.0456526
¦ ¦ ¦--Striatum ventral region	0.0602734
¦ ¦ ¦ °--Nucleus accumbens	0.061627
¦ ¦ ¦--Lateral septal complex	0.264655
¦ ¦ °--Striatum dorsal region	0.0288842
¦ ¦ °--Caudoputamen	0.0288842
¦ ¦--Brain stem	0.026629
¦ ¦ ¦--Midbrain	0.026629
¦ ¦ ¦--Hindbrain	0.0602734
¦ ¦ °--Interbrain	0.0201814
¦ ¦ ¦--Hypothalamus	0.0456526
¦ ¦ °--Thalamus	0.0201814
¦ °--Cerebellum	0.061627
¦ ¦--Cerebellar cortex	0.061627
¦ °--Cerebellar nuclei	0.135652
¦ ¦--Dentate nucleus	0.105733
¦ ¦--Interposed nucleus	0.261337
¦ °--Fastigial nucleus	0.109006
¦--fiber tracts	0.0288842
¦ ¦--medial forebrain bundle system	0.026629
¦ ¦ °--cerebrum related	0.026629
¦ ¦ ¦--anterior commissure, temporal limb	0.0483286
¦ ¦ °--fornix system	0.026629
¦ ¦ ¦--fimbria	0.026629
¦ ¦ °--dorsal fornix	0.0483286
¦ ¦--cerebellum related fiber tracts	0.0552787
¦ ¦ ¦--cerebellar peduncles	0.0602734
¦ ¦ °--arbor vitae	0.0602734
¦ °--lateral forebrain bundle system	0.0288842
¦ ¦--corticospinal tract	0.0201814
¦ ¦ ¦--cerebal peduncle	0.0201814
¦ ¦ ¦--corticospinal tract-other	0.0715097
¦ ¦ °--internal capsule	0.0201814
¦ °--corpus callosum	0.0507932
°--ventricular systems	0.137297
